# Supplementary material for: The effect of high‐fibre diets on glycaemic control in women with diabetes in pregnancy: A systematic review and meta‐analysis
Source: Diabet Med. 2024 Oct 29;42(1):e15435. doi: 10.1111/dme.15435 (PMC11635591; doi:10.1111/dme.15435)
Supplement: Supplementary file 1 — Data S1. [file DME-42-e15435-s001.odp]

## Slide: Slide1
Figure S1: Quantity of fibre included in control and intervention groups across the studies. Studies which explore fibre supplements measured against a placebo or no supplement are marked with an asterisk (*).

## Slide: Slide2
Figure S2. The effect of higher dietary fibre intakes on change in HbA1c (mmol/mol)  from baseline to endpoint. Data are shown as MD with 95% confidence intervals using a random-effects model. Interstudy heterogeneity is quantified with I2 (p<0.05).
Favours intervention
Favours control

## Slide: Slide3
Figure S3: Subgroup analysis for the effect of higher dietary fibre intakes on (a) fasting glucose and (b) postprandial glucose by type of intervention (DASH, High carbohydrate, Low GI, or Supplement). Data are shown as MD with 95% confidence intervals using a random-effects model. Interstudy heterogeneity is quantified with I2 (p<0.05).
a
b

## Slide: Slide4
Figure S4. Risk of Bias (2.0) assessment summary. Plot generated using robvis (33)

## Slide: Slide5
Figure S5. Funnel plots to assess publication bias


0

.
1

.
2

.
3

.
4

.
5
S
t
a
n
d
a
r
d
 
e
r
r
o
r


-3

-2

-1

0

1
Mean diff.
Postprandial glucose


0

.
2

.
4

.
6

.
8
S
t
a
n
d
a
r
d
 
e
r
r
o
r


-3

-2

-1

0

1
Log odds-ratio
Insulin requirements


0

.
0
5

.
1

.
1
5

.
2

.
2
5
S
t
a
n
d
a
r
d
 
e
r
r
o
r


-.8

-.6

-.4

-.2

0

.2
Mean diff.
Fasting glucose
